# Supplementary material for: Methyl gallate
Source: Acta Crystallogr Sect E Struct Rep Online. 2009 Jan 14;65(Pt 2):o317–8. doi: 10.1107/S1600536809001123 (PMC2968310; doi:10.1107/S1600536809001123)
Supplement: Supplementary file 1 [file e-65-0o317-sup1.cif]

##############################################################################
###                                                                        ###
###        Electronic paper (Acta Crystallographica Section E)             ###
###                                                                        ###
##############################################################################
#                                                                            #
# This CIF contains the data in a paper accepted for publication in Acta     #
# Crystallographica Section E. It conforms to the requirements of Notes      #
# for Authors for Section E, and has been peer reviewed under the auspices   #
# of the IUCr Commission on Journals.                                        #
#                                                                            #
# Full details of the Crystallographic Information File format               #
# are given in the paper "The Crystallographic Information File (CIF):       #
# a New Standard Archive File for Crystallography" by S. R. Hall, F. H.      #
# Allen and I. D. Brown [Acta Cryst. (1991), A47, 655-685].                  #
#                                                                            #
# The current version of the core CIF dictionary is obtainable from          #
# ftp://ftp.iucr.org/pub/cif_core.dic. The current version number is 2.4.    #
#                                                                            #
# Software is freely available for graphical display of the structure(s) in  #
# this CIF.  For information consult the CIF home page http://www.iucr.org/  #
# cif/home.html                                                              #
#                                                                            #
# This file may be used for bona fide research purposes within the           #
# scientific community so long as proper attribution is given to the journal # 
# article from which it was obtained.                                        #
#                                                                            #
##############################################################################
                                             
data_global
_audit_creation_method     'WinGX routine CIF_UPDATE'
_journal_date_recd_electronic     2008-12-31
_journal_date_accepted     2009-01-09
_journal_name_full     'Acta Crystallographica, Section E'
_journal_year     2009
_journal_volume     65
_journal_issue      2
_journal_page_first     o317
_journal_page_last     o318
_journal_paper_category     QO
_journal_coeditor_code     RZ2286
_publ_contact_author_name     'Deborah Bebout'
_publ_contact_author_address
;
Department of Chemistry, College of William and Mary, PO Box
 8795, Williamsburg, VA, 23187-8795.
;
_publ_contact_author_email     dcbebo@wm.edu
_publ_contact_author_fax     +1-(757)-221-2715
_publ_contact_author_phone     +1-(757)-221-2558
_publ_section_title
;
Methyl gallate
;
loop_
    _publ_author_name
    _publ_author_footnote
    _publ_author_address
    'Bebout, Deborah' .
;
Department of Chemistry, College of William and Mary, PO Box 8795, Williamsburg,
VA 23187-8795
USA
;
    'Pagola, Silvina' .
;
Department of Physics, College of William and Mary, PO Box 8795, Williamsburg,
VA 23187-8795
USA
;
data_I
_chemical_name_systematic
;
methyl 3,4,5-trihydroxybenzoate
;
_chemical_name_common     'Methyl gallate'
_chemical_formula_moiety     'C8 H8 O5'
_chemical_formula_sum     'C8 H8 O5'
_chemical_formula_iupac     'C8 H8 O5'
_chemical_formula_weight     184.14
_chemical_melting_point     474
_symmetry_cell_setting     monoclinic
_symmetry_space_group_name_H-M     'P 21/n'
_symmetry_space_group_name_Hall     '-P 2yn'
loop_
    _space_group_symop_operation_xyz
    'x, y, z'
    '-x+1/2, y+1/2, -z+1/2'
    '-x, -y, -z'
    'x-1/2, -y-1/2, z-1/2'
_cell_length_a     7.6963(2)
_cell_length_b     9.9111(2)
_cell_length_c     10.5625(2)
_cell_angle_alpha     90
_cell_angle_beta     95.9930(10)
_cell_angle_gamma     90
_cell_volume     801.29(3)
_cell_formula_units_Z     4
_cell_measurement_reflns_used     1352
_cell_measurement_theta_min     6.14
_cell_measurement_theta_max     66.97
_cell_measurement_temperature     100(2)
_cell_measurement_pressure     101
_exptl_crystal_description     'rhombic prism'
_exptl_crystal_colour     colourless
_exptl_crystal_size_max     0.31
_exptl_crystal_size_mid     0.23
_exptl_crystal_size_min     0.21
_exptl_crystal_density_diffrn     1.526
_exptl_crystal_density_method     'not measured'
_exptl_crystal_F_000     384
_exptl_absorpt_coefficient_mu     1.12
_exptl_absorpt_correction_type     numerical
_exptl_absorpt_process_details     '(SADABS; Sheldrick, 2004)'
_exptl_absorpt_correction_T_min     0.7227
_exptl_absorpt_correction_T_max     0.7987
_diffrn_ambient_temperature     100(2)
_diffrn_radiation_type     CuK\a
_diffrn_radiation_wavelength     1.54178
_diffrn_radiation_source     'fine-focus sealed tube'
_diffrn_radiation_monochromator     graphite
_diffrn_measurement_device_type     'Bruker SMART APEXII CCD'
_diffrn_measurement_method     '\w and \y'
_diffrn_reflns_number     8192
_diffrn_reflns_av_R_equivalents     0.0342
_diffrn_reflns_theta_min     6.14
_diffrn_reflns_theta_max     66.97
_diffrn_reflns_theta_full     66.97
_diffrn_measured_fraction_theta_max     0.947
_diffrn_measured_fraction_theta_full     0.947
_diffrn_reflns_limit_h_min     -8
_diffrn_reflns_limit_h_max     9
_diffrn_reflns_limit_k_min     -11
_diffrn_reflns_limit_k_max     11
_diffrn_reflns_limit_l_min     -12
_diffrn_reflns_limit_l_max     12
_reflns_number_total     1352
_reflns_number_gt     1311
_reflns_threshold_expression     I>2\s(I)
_refine_ls_structure_factor_coef     Fsqd
_refine_ls_matrix_type     full
_refine_ls_R_factor_gt     0.0327
_refine_ls_wR_factor_ref     0.0929
_refine_ls_goodness_of_fit_ref     0.689
_refine_ls_restrained_S_all     0.689
_refine_ls_number_reflns     1352
_refine_ls_number_parameters     121
_refine_ls_number_restraints     0
_refine_ls_number_constraints     32
_refine_ls_hydrogen_treatment     refall
_refine_ls_weighting_scheme     calc
_refine_ls_weighting_details
         'calc w=1/[\s^2^(Fo^2^)+(0.0834P)^2^+0.9466P] where P=(Fo^2^+2Fc^2^)/3'
_atom_sites_solution_hydrogens     difmap
_atom_sites_solution_primary     direct
_atom_sites_solution_secondary     difmap
_refine_ls_shift/su_max     0.004
_refine_diff_density_max     0.23
_refine_diff_density_min     -0.199
_refine_ls_extinction_method     none
loop_
    _atom_type_symbol
    _atom_type_description
    _atom_type_scat_dispersion_real
    _atom_type_scat_dispersion_imag
    _atom_type_scat_source
    C C 0.0181 0.0091 'International Tables Vol C Tables 4.2.6.8 and 6.1.1.4'
    H H 0 0 'International Tables Vol C Tables 4.2.6.8 and 6.1.1.4'
    O O 0.0492 0.0322 'International Tables Vol C Tables 4.2.6.8 and 6.1.1.4'
_computing_data_collection     'APEX2 (Bruker , 2004)'
_computing_cell_refinement     'SAINT-Plus (Bruker, 2004)'
_computing_data_reduction     'SAINT-Plus (Bruker, 2004)'
_computing_structure_solution     'SHELXS97 (Sheldrick, 2008)'
_computing_structure_refinement     'WinGX (Farrugia, 1999)'
_computing_molecular_graphics
;
ORTEP-3 (Farrugia, 1997) and Mercury (Macrae <i>et al.</i>,
2006)
;
_computing_publication_material     'SHELXL97 (Sheldrick, 2008)'
loop_
    _atom_site_type_symbol
    _atom_site_label
    _atom_site_fract_x
    _atom_site_fract_y
    _atom_site_fract_z
    _atom_site_U_iso_or_equiv
    _atom_site_adp_type
    _atom_site_calc_flag
    _atom_site_refinement_flags
    _atom_site_occupancy
    _atom_site_disorder_assembly
    _atom_site_disorder_group
    O O1 0.14003(11) 1.05605(9) 0.77633(8) 0.0145(2) Uani d . 1 . .
    O O2 0.29090(12) 0.99023(9) 0.61631(8) 0.0156(3) Uani d . 1 . .
    O O3 -0.38148(12) 0.74067(10) 0.72722(9) 0.0189(3) Uani d . 1 . .
    H H3 -0.4389 0.6742 0.6963 0.028 Uiso calc R 1 . .
    O O4 -0.33530(12) 0.58249(9) 0.52444(9) 0.0167(2) Uani d . 1 . .
    H H4 -0.314 0.5462 0.4559 0.025 Uiso calc R 1 . .
    O O5 -0.05442(13) 0.61740(10) 0.39075(9) 0.0185(3) Uani d . 1 . .
    H H5 0.0127 0.6524 0.3422 0.028 Uiso calc R 1 . .
    C C7 0.15489(17) 0.98352(13) 0.68447(12) 0.0121(3) Uani d . 1 . .
    C C1 0.02736(17) 0.87858(13) 0.63777(12) 0.0126(3) Uani d . 1 . .
    C C2 -0.11958(17) 0.85957(13) 0.70290(12) 0.0126(3) Uani d . 1 . .
    H H2 -0.1378 0.9145 0.774 0.015 Uiso calc R 1 . .
    C C3 -0.23803(17) 0.75983(13) 0.66260(12) 0.0129(3) Uani d . 1 . .
    C C4 -0.21306(17) 0.67861(13) 0.55808(12) 0.0129(3) Uani d . 1 . .
    C C5 -0.06683(17) 0.69987(13) 0.49284(12) 0.0134(3) Uani d . 1 . .
    C C6 0.05370(16) 0.79838(13) 0.53249(12) 0.0134(3) Uani d . 1 . .
    H H6 0.1539 0.8116 0.4885 0.016 Uiso calc R 1 . .
    C C8 0.42258(18) 1.09026(14) 0.65644(13) 0.0182(3) Uani d . 1 . .
    H H8A 0.5161 1.0867 0.6003 0.027 Uiso calc R 1 . .
    H H8B 0.4712 1.0715 0.7441 0.027 Uiso calc R 1 . .
    H H8C 0.3695 1.1802 0.6521 0.027 Uiso calc R 1 . .
loop_
    _atom_site_aniso_label
    _atom_site_aniso_U_11
    _atom_site_aniso_U_22
    _atom_site_aniso_U_33
    _atom_site_aniso_U_12
    _atom_site_aniso_U_13
    _atom_site_aniso_U_23
    O1 0.0147(5) 0.0147(5) 0.0141(5) 0.0011(4) 0.0010(4) -0.0023(4)
    O2 0.0135(5) 0.0186(5) 0.0153(5) -0.0048(4) 0.0040(4) -0.0030(4)
    O3 0.0171(5) 0.0206(5) 0.0209(5) -0.0067(4) 0.0108(4) -0.0070(4)
    O4 0.0188(5) 0.0180(5) 0.0141(5) -0.0071(4) 0.0058(4) -0.0043(4)
    O5 0.0237(5) 0.0196(5) 0.0140(5) -0.0080(4) 0.0103(4) -0.0057(4)
    C1 0.0135(6) 0.0127(6) 0.0114(6) 0.0019(5) 0.0004(5) 0.0028(5)
    C2 0.0147(7) 0.0130(6) 0.0104(6) 0.0023(5) 0.0021(5) -0.0002(5)
    C3 0.0127(6) 0.0147(6) 0.0120(6) 0.0012(5) 0.0041(5) 0.0025(5)
    C4 0.0137(6) 0.0123(6) 0.0124(6) -0.0012(5) 0.0000(5) 0.0022(5)
    C5 0.0176(7) 0.0129(6) 0.0100(6) 0.0012(5) 0.0032(5) 0.0002(5)
    C6 0.0127(6) 0.0159(7) 0.0121(6) 0.0004(5) 0.0040(5) 0.0024(5)
    C7 0.0129(7) 0.0122(6) 0.0111(6) 0.0037(5) 0.0006(5) 0.0030(5)
    C8 0.0157(7) 0.0203(7) 0.0185(7) -0.0071(5) 0.0015(6) -0.0010(5)
_geom_special_details
;
All e.s.d.'s (except the e.s.d. in the dihedral angle between two l.s. planes)
are estimated using the full covariance matrix. The cell e.s.d.'s are taken
into account individually in the estimation of e.s.d.'s in distances, angles
and torsion angles; correlations between e.s.d.'s in cell parameters are only
used when they are defined by crystal symmetry. An approximate (isotropic)
treatment of cell e.s.d.'s is used for estimating e.s.d.'s involving l.s.
planes.
;
loop_
    _geom_bond_atom_site_label_1
    _geom_bond_atom_site_label_2
    _geom_bond_site_symmetry_2
    _geom_bond_distance
    _geom_bond_publ_flag
    O1 C7 . 1.2225(16) ?
    O2 C7 . 1.3327(15) ?
    O2 C8 . 1.4491(16) ?
    O3 C3 . 1.3705(15) ?
    O3 H3 . 0.84 ?
    O4 C4 . 1.3598(16) ?
    O4 H4 . 0.84 ?
    O5 C5 . 1.3644(16) ?
    O5 H5 . 0.84 ?
    C7 C1 . 1.4790(19) ?
    C1 C2 . 1.3965(17) ?
    C1 C6 . 1.3988(19) ?
    C2 C3 . 1.3815(18) ?
    C2 H2 . 0.95 ?
    C3 C4 . 1.3957(18) ?
    C4 C5 . 1.3956(18) ?
    C5 C6 . 1.3813(18) ?
    C6 H6 . 0.95 ?
    C8 H8A . 0.98 ?
    C8 H8B . 0.98 ?
    C8 H8C . 0.98 ?
loop_
    _geom_angle_atom_site_label_1
    _geom_angle_atom_site_label_2
    _geom_angle_atom_site_label_3
    _geom_angle_site_symmetry_1
    _geom_angle_site_symmetry_3
    _geom_angle
    _geom_angle_publ_flag
    C7 O2 C8 . . 116.16(10) ?
    C3 O3 H3 . . 109.5 ?
    C4 O4 H4 . . 109.5 ?
    C5 O5 H5 . . 109.5 ?
    O1 C7 O2 . . 122.91(12) ?
    O1 C7 C1 . . 124.36(11) ?
    O2 C7 C1 . . 112.72(11) ?
    C2 C1 C6 . . 120.47(12) ?
    C2 C1 C7 . . 118.29(11) ?
    C6 C1 C7 . . 121.24(12) ?
    C3 C2 C1 . . 119.15(12) ?
    C3 C2 H2 . . 120.4 ?
    C1 C2 H2 . . 120.4 ?
    O3 C3 C2 . . 119.06(11) ?
    O3 C3 C4 . . 119.91(12) ?
    C2 C3 C4 . . 121.03(12) ?
    O4 C4 C5 . . 123.25(11) ?
    O4 C4 C3 . . 117.52(11) ?
    C5 C4 C3 . . 119.22(12) ?
    O5 C5 C6 . . 124.25(11) ?
    O5 C5 C4 . . 115.24(12) ?
    C6 C5 C4 . . 120.51(11) ?
    C5 C6 C1 . . 119.62(12) ?
    C5 C6 H6 . . 120.2 ?
    C1 C6 H6 . . 120.2 ?
    O2 C8 H8A . . 109.5 ?
    O2 C8 H8B . . 109.5 ?
    H8A C8 H8B . . 109.5 ?
    O2 C8 H8C . . 109.5 ?
    H8A C8 H8C . . 109.5 ?
    H8B C8 H8C . . 109.5 ?
loop_
    _geom_torsion_atom_site_label_1
    _geom_torsion_atom_site_label_2
    _geom_torsion_atom_site_label_3
    _geom_torsion_atom_site_label_4
    _geom_torsion_site_symmetry_1
    _geom_torsion_site_symmetry_2
    _geom_torsion_site_symmetry_3
    _geom_torsion_site_symmetry_4
    _geom_torsion
    _geom_torsion_publ_flag
    C8 O2 C7 O1 . . . . -0.42(18) ?
    C8 O2 C7 C1 . . . . -179.68(10) ?
    O1 C7 C1 C2 . . . . -0.53(19) ?
    O2 C7 C1 C2 . . . . 178.71(11) ?
    O1 C7 C1 C6 . . . . -179.44(12) ?
    O2 C7 C1 C6 . . . . -0.19(17) ?
    C6 C1 C2 C3 . . . . 0.47(19) ?
    C7 C1 C2 C3 . . . . -178.44(11) ?
    C1 C2 C3 O3 . . . . 179.52(11) ?
    C1 C2 C3 C4 . . . . -0.17(19) ?
    O3 C3 C4 O4 . . . . 0.19(18) ?
    C2 C3 C4 O4 . . . . 179.88(11) ?
    O3 C3 C4 C5 . . . . 179.65(11) ?
    C2 C3 C4 C5 . . . . -0.7(2) ?
    O4 C4 C5 O5 . . . . 0.45(19) ?
    C3 C4 C5 O5 . . . . -178.97(11) ?
    O4 C4 C5 C6 . . . . -179.37(11) ?
    C3 C4 C5 C6 . . . . 1.21(19) ?
    O5 C5 C6 C1 . . . . 179.28(12) ?
    C4 C5 C6 C1 . . . . -0.92(19) ?
    C2 C1 C6 C5 . . . . 0.07(19) ?
    C7 C1 C6 C5 . . . . 178.95(11) ?
loop_
    _geom_hbond_atom_site_label_D
    _geom_hbond_atom_site_label_H
    _geom_hbond_atom_site_label_A
    _geom_hbond_site_symmetry_A
    _geom_hbond_distance_DH
    _geom_hbond_distance_HA
    _geom_hbond_distance_DA
    _geom_hbond_angle_DHA
    O3 H3 O4 . 0.84 2.25 2.7075(13) 114.5
    O4 H4 O5 . 0.84 2.29 2.7247(12) 112.4
    O4 H4 O1 4_575 0.84 2.15 2.9470(13) 159.2
    O3 H3 O1 2_446 0.84 1.99 2.7007(12) 142.4
    O5 H5 O3 4_675 0.84 1.86 2.6859(12) 166.4
