# Supplementary material for: Methyl gallate
Source: Acta Crystallogr Sect E Struct Rep Online. 2009 Jan 14;65(Pt 2):o317–8. doi: 10.1107/S1600536809001123 (PMC2968310; doi:10.1107/S1600536809001123)
Supplement: Supplementary file 2 [file e-65-0o317-Isup2.hkl]

#****************************************************************#
# h,k,l, Fc-squared, Fo-squared, sigma(Fo-squared) and status flag
#****************************************************************#

data_I

_shelx_title ' P21onn in P2(1)/n'
_shelx_refln_list_code          4
_shelx_F_calc_maximum       74.05
_exptl_crystal_F_000       384.00
_reflns_d_resolution_high  0.8377
 
loop_
 _symmetry_equiv_pos_as_xyz
 'x, y, z'
 '-x+1/2, y+1/2, -z+1/2'
 '-x, -y, -z'
 'x-1/2, -y-1/2, z-1/2'
 
_cell_length_a          7.6963(2)
_cell_length_b          9.9111(2)
_cell_length_c         10.5625(2)
_cell_angle_alpha      90
_cell_angle_beta       95.9930(10)
_cell_angle_gamma      90
 
_shelx_F_squared_multiplier     1.000
 
loop_
 _refln_index_h
 _refln_index_k
 _refln_index_l
 _refln_F_squared_calc
 _refln_F_squared_meas
 _refln_F_squared_sigma
 _refln_observed_status
   2   0   0        5.76        5.85      0.32 o
   4   0   0      686.98      674.44     14.41 o
   6   0   0        9.37       14.62      0.66 o
   8   0   0       10.76       12.23      0.53 o
   1   1   0      378.52      366.04      8.26 o
   2   1   0      130.06      105.39      2.02 o
   3   1   0     1999.03     1850.99     31.75 o
   4   1   0       55.34       76.86      1.41 o
   5   1   0       66.58       64.22      1.47 o
   6   1   0      109.73      112.77      2.34 o
   7   1   0     1488.23     1551.21     19.68 o
   8   1   0      134.94      134.37      2.16 o
   9   1   0       51.61       49.20      1.86 o
   0   2   0        0.30        0.85      0.34 o
   1   2   0      739.39      618.08     23.00 o
   2   2   0      688.42      652.54     12.28 o
   3   2   0       11.52       11.64      0.80 o
   4   2   0       89.11       92.84      1.70 o
   5   2   0      557.18      542.86      7.97 o
   6   2   0      781.84      795.99     12.09 o
   7   2   0      674.05      700.27      8.66 o
   8   2   0       28.65       29.15      0.57 o
   9   2   0        0.13        0.19      0.21 o
   1   3   0       32.96       25.97      0.78 o
   2   3   0      375.82      393.40      7.50 o
   3   3   0       58.90       74.44      1.38 o
   4   3   0      150.83      140.86      2.48 o
   5   3   0       32.86       40.44      0.84 o
   6   3   0      325.19      335.80      6.56 o
   7   3   0        1.55        2.72      1.50 o
   8   3   0        0.40        0.41      0.13 o
   0   4   0       32.85       37.58      2.05 o
   1   4   0      179.74      195.71      4.74 o
   2   4   0     2548.93     2505.54     39.84 o
   3   4   0      692.46      677.25     11.57 o
   4   4   0        3.00        1.37      0.37 o
   5   4   0      206.82      219.29      3.91 o
   6   4   0        9.37        8.35      0.46 o
   7   4   0       13.83       14.49      0.47 o
   8   4   0       40.29       43.16      0.86 o
   1   5   0       53.78       35.87      0.83 o
   2   5   0      546.21      532.64      8.66 o
   3   5   0      507.32      486.64      8.00 o
   4   5   0       31.02       28.27      0.87 o
   5   5   0      373.81      373.46      7.34 o
   6   5   0       40.89       44.68      0.77 o
   7   5   0        1.97        2.12      0.20 o
   8   5   0       16.46       17.31      0.47 o
   0   6   0      319.04      267.07      9.34 o
   1   6   0      140.80      158.61      3.26 o
   2   6   0      126.69      114.46      2.42 o
   3   6   0        3.50        6.62      0.29 o
   4   6   0      187.72      191.47      4.43 o
   5   6   0        9.69        9.18      0.48 o
   6   6   0        4.27        4.06      0.29 o
   7   6   0       14.90       17.03      0.43 o
   1   7   0       20.46       19.33      0.65 o
   2   7   0      369.54      395.03      7.37 o
   3   7   0      346.78      340.69      6.35 o
   4   7   0       49.76       48.88      1.20 o
   5   7   0      114.74      100.09      1.67 o
   6   7   0       13.24       13.79      0.40 o
   7   7   0        5.58        4.65      0.27 o
   0   8   0      152.59      153.87      4.09 o
   1   8   0        3.46        3.22      0.31 o
   2   8   0        0.45        1.15      0.41 o
   3   8   0      296.44      271.68      6.66 o
   4   8   0       33.52       38.22      1.71 o
   5   8   0       20.89       29.82      0.94 o
   6   8   0       16.93       16.89      0.59 o
   1   9   0       18.80       16.13      0.51 o
   2   9   0       44.98       46.38      1.12 o
   3   9   0       11.96        9.75      0.81 o
   4   9   0        0.22        0.92      0.51 o
   5   9   0       21.39       18.77      0.89 o
   0  10   0      101.50      102.22      2.21 o
   1  10   0        1.11        1.38      0.23 o
   2  10   0       78.52       80.08      1.82 o
   3  10   0      244.52      230.51      5.06 o
   4  10   0       94.67       88.94      5.46 o
   1  11   0      148.37      151.23      3.67 o
   2  11   0        0.09        0.69      0.28 o
   3  11   0       33.40       33.16      1.03 o
  -9   0   1       28.60       26.56      1.44 o
  -7   0   1      137.27      140.45      2.74 o
  -5   0   1        1.37        4.25      0.64 o
  -3   0   1     4541.16     4117.75    151.13 o
  -1   0   1     3919.08     3052.66    152.22 o
   1   0   1     1249.44     1120.50     35.73 o
   3   0   1      663.69      594.05     13.89 o
   5   0   1      132.18      131.23      3.31 o
   7   0   1     1300.71     1347.94     25.84 o
   9   0   1       12.42       12.29      0.83 o
  -9   1   1        5.64        4.84      0.43 o
  -8   1   1      357.49      367.53      5.03 o
  -7   1   1      154.64      164.82      2.23 o
  -6   1   1      357.66      349.47      5.59 o
  -5   1   1      270.16      283.46      4.50 o
  -4   1   1        7.40        3.23      0.26 o
  -3   1   1      117.61      125.11      2.31 o
  -2   1   1        0.66        1.50      0.16 o
  -1   1   1     2216.31     1927.43     50.44 o
   0   1   1        2.56        2.93      0.15 o
   1   1   1     2798.19     2564.74     87.39 o
   2   1   1       10.19        9.46      0.26 o
   3   1   1       61.71       68.00      1.52 o
   4   1   1      532.59      525.50      8.18 o
   5   1   1       50.61       46.94      0.98 o
   6   1   1       58.44       57.92      1.40 o
   7   1   1        3.03        4.18      0.24 o
   8   1   1      173.77      176.29      6.43 o
   9   1   1       56.46       50.97      1.58 o
  -9   2   1       82.65       82.94      2.02 o
  -8   2   1       12.29       12.69      0.38 o
  -7   2   1       82.35       84.27      1.32 o
  -6   2   1      433.39      435.90      6.50 o
  -5   2   1      612.78      662.19      9.66 o
  -4   2   1      578.21      607.79      9.06 o
  -3   2   1      622.27      600.60     11.12 o
  -2   2   1        0.14        0.37      0.11 o
  -1   2   1     1901.75     1684.69     39.89 o
   0   2   1      191.88      194.52      4.75 o
   2   2   1     1495.97     1576.91     27.88 o
   3   2   1       64.13       80.75      1.43 o
   4   2   1     2072.13     2053.75     31.52 o
   5   2   1        8.89       10.10      0.40 o
   6   2   1      356.15      382.62      8.34 o
   7   2   1      686.67      699.11      9.04 o
   8   2   1        1.42        1.44      0.26 o
  -8   3   1        0.01        0.55      0.19 o
  -7   3   1      148.53      153.13      1.96 o
  -6   3   1      713.25      720.03     13.60 o
  -5   3   1      398.47      430.68      6.79 o
  -4   3   1      185.70      188.49      3.11 o
  -3   3   1      568.92      603.06     10.60 o
  -2   3   1      170.51      152.37      3.50 o
  -1   3   1      876.69      789.38     14.20 o
   0   3   1     1010.57      942.88     17.46 o
   1   3   1      106.85      117.66      2.19 o
   2   3   1     2896.74     2905.50     52.30 o
   3   3   1      140.03      139.99      2.14 o
   4   3   1        5.52        2.84      0.24 o
   5   3   1       87.60       94.85      1.95 o
   6   3   1      310.46      310.76      4.18 o
   7   3   1       45.54       48.51      0.87 o
   8   3   1      202.65      203.89      4.18 o
  -8   4   1       10.17       12.98      0.57 o
  -7   4   1      100.45       98.63      1.50 o
  -6   4   1      263.05      276.14      3.35 o
  -5   4   1      829.69      862.19     15.40 o
  -4   4   1        9.35       10.39      0.53 o
  -3   4   1      648.72      683.22     10.86 o
  -2   4   1      352.96      360.99      5.52 o
  -1   4   1       84.13      103.77      2.79 o
   0   4   1      381.13      397.34      9.74 o
   1   4   1      205.12      196.42      4.06 o
   2   4   1     1034.77     1122.92     17.34 o
   3   4   1       93.57       90.74      1.76 o
   4   4   1      329.48      311.07      5.33 o
   5   4   1      164.00      178.96      3.42 o
   6   4   1      158.56      163.02      2.14 o
   7   4   1        1.25        1.53      0.18 o
   8   4   1        5.64        5.43      0.42 o
  -8   5   1        1.92        2.09      0.17 o
  -7   5   1      151.72      152.40      2.27 o
  -6   5   1       60.53       62.79      0.99 o
  -5   5   1       96.57       96.82      1.81 o
  -4   5   1       50.21       57.45      1.06 o
  -3   5   1      428.44      389.08      6.82 o
  -2   5   1        3.32        0.94      0.16 o
  -1   5   1      530.26      577.19     10.90 o
   0   5   1      582.08      534.98     11.44 o
   1   5   1      417.96      443.44      7.83 o
   2   5   1      484.41      503.12      8.22 o
   3   5   1      713.37      729.27     13.23 o
   4   5   1      166.78      174.05      3.14 o
   5   5   1      106.41      111.43      2.49 o
   6   5   1      137.84      132.17      1.79 o
   7   5   1      184.58      187.86      2.71 o
   8   5   1       29.52       29.48      0.82 o
  -7   6   1        0.02        0.56      0.18 o
  -6   6   1        0.43        0.42      0.18 o
  -5   6   1       54.16       52.52      0.96 o
  -4   6   1       66.61       67.82      2.09 o
  -3   6   1      697.09      727.67     12.17 o
  -2   6   1      424.45      417.13      7.59 o
  -1   6   1     1107.43     1067.51     21.42 o
   0   6   1      765.58      734.24     15.20 o
   1   6   1        0.04        0.41      0.18 o
   2   6   1       54.33       48.67      0.97 o
   3   6   1        1.61        2.50      0.27 o
   4   6   1      155.41      138.64      2.60 o
   5   6   1        0.07        0.42      0.16 o
   6   6   1       39.80       45.18      0.85 o
   7   6   1       38.73       38.98      1.25 o
  -7   7   1        2.61        1.86      0.24 o
  -6   7   1      167.98      181.75      3.28 o
  -5   7   1        9.70       10.00      0.57 o
  -4   7   1        6.03        7.50      0.55 o
  -3   7   1      129.51      140.20      2.69 o
  -2   7   1      365.83      363.52      6.45 o
  -1   7   1       72.96       69.84      1.67 o
   0   7   1      339.85      334.59      6.10 o
   1   7   1      145.39      139.66      2.44 o
   2   7   1       55.13       51.85      1.11 o
   3   7   1       22.65       21.39      0.71 o
   4   7   1       64.93       56.14      1.40 o
   5   7   1       43.49       30.73      0.61 o
   6   7   1       46.97       50.03      0.89 o
   7   7   1        6.92        4.78      0.22 o
  -6   8   1       83.03       75.92      1.50 o
  -5   8   1       76.25       85.11      2.38 o
  -4   8   1       28.08       28.33      0.92 o
  -3   8   1       39.78       35.30      0.74 o
  -2   8   1        1.45        1.34      0.33 o
  -1   8   1        8.99       10.39      0.53 o
   0   8   1      130.21      128.23      2.49 o
   1   8   1      104.95      100.06      2.04 o
   2   8   1        4.68        4.45      0.38 o
   3   8   1      101.36      103.55      4.21 o
   4   8   1      815.93      775.17     14.67 o
   5   8   1      120.20      119.72      2.76 o
   6   8   1       37.59       39.18      0.86 o
  -5   9   1       68.32       73.73      2.31 o
  -4   9   1       79.65       73.13      2.17 o
  -3   9   1        4.60        4.04      0.44 o
  -2   9   1      575.34      597.30      9.37 o
  -1   9   1      184.14      176.72      2.76 o
   0   9   1      159.74      163.06      4.00 o
   1   9   1       66.12       67.39      1.30 o
   2   9   1        4.49        5.58      0.42 o
   3   9   1       10.86       10.93      0.80 o
   4   9   1        7.74        9.25      0.58 o
   5   9   1        0.77        1.45      0.21 o
  -4  10   1       10.51        8.00      0.59 o
  -3  10   1      169.25      164.55      3.69 o
  -2  10   1       15.25       14.57      0.53 o
  -1  10   1      421.37      447.96      6.83 o
   0  10   1      580.65      608.74      8.06 o
   1  10   1        9.68        8.75      0.45 o
   2  10   1       12.62       12.83      0.68 o
   3  10   1       18.00       18.10      0.75 o
   4  10   1       53.69       44.14      1.60 o
  -3  11   1        0.26        0.17      0.26 o
  -2  11   1       24.23       24.45      0.89 o
  -1  11   1        2.83        3.86      0.42 o
   0  11   1       27.22       27.94      0.89 o
   1  11   1      219.90      227.08      7.32 o
   2  11   1        5.41        5.63      0.45 o
   3  11   1      109.91      113.11      3.79 o
  -8   0   2        8.57        8.50      0.46 o
  -6   0   2        1.09        1.44      0.31 o
  -4   0   2     5482.78     5488.52    103.45 o
  -2   0   2        9.92       10.88      0.45 o
   0   0   2      402.57      387.80     12.38 o
   2   0   2        7.37       12.82      0.47 o
   4   0   2        8.21       10.14      0.70 o
   6   0   2        0.84        1.27      0.45 o
   8   0   2     2688.56     2712.08     98.63 o
  -9   1   2      108.88      100.61      1.90 o
  -8   1   2        0.79        0.72      0.16 o
  -7   1   2        0.24        0.46      0.17 o
  -6   1   2       13.46       14.80      0.48 o
  -5   1   2       71.35       71.95      1.24 o
  -4   1   2      401.41      446.85      7.05 o
  -3   1   2        2.46        2.84      0.20 o
  -2   1   2      554.82      528.33     10.22 o
  -1   1   2      392.07      340.20      7.08 o
   0   1   2     1670.02     1683.35     37.82 o
   1   1   2     3574.93     3286.79     62.12 o
   2   1   2     1117.75     1060.89     16.83 o
   3   1   2      908.36      953.08     19.34 o
   4   1   2       36.63       23.15      0.56 o
   5   1   2       30.36       29.43      0.87 o
   6   1   2        0.42        0.61      0.29 o
   7   1   2      192.96      200.06      3.91 o
   8   1   2      346.26      342.18     11.09 o
  -9   2   2       72.13       74.66      1.52 o
  -8   2   2      308.93      308.58      4.52 o
  -7   2   2       10.41       11.48      0.43 o
  -6   2   2       33.63       32.71      0.77 o
  -5   2   2       10.99       14.20      0.45 o
  -4   2   2       36.97       42.09      0.83 o
  -3   2   2       74.94       77.09      1.34 o
  -2   2   2      769.57      713.27     12.31 o
  -1   2   2      189.76      164.31      3.27 o
   0   2   2      331.24      332.04      5.89 o
   2   2   2       48.26       55.94      1.43 o
   3   2   2     1499.76     1561.39     25.09 o
   4   2   2        8.10       12.48      0.39 o
   5   2   2      198.89      196.05      3.67 o
   6   2   2       13.62       15.30      0.70 o
   7   2   2       14.25       13.10      0.52 o
   8   2   2       13.86       15.07      0.80 o
  -8   3   2        0.06        0.38      0.16 o
  -7   3   2       95.35      100.27      1.37 o
  -6   3   2     1923.65     1901.32     32.41 o
  -5   3   2       14.59       18.32      0.55 o
  -4   3   2       84.16       73.86      1.78 o
  -3   3   2        0.32        2.96      0.23 o
  -2   3   2     3709.27     3381.08     62.95 o
  -1   3   2      753.32      750.43     13.58 o
   0   3   2      577.57      527.18      9.28 o
   1   3   2      332.14      346.55      6.61 o
   2   3   2     1585.10     1667.35     30.25 o
   3   3   2       68.31       74.92      1.49 o
   4   3   2      694.96      683.71     12.14 o
   6   3   2        0.08        1.97      0.52 o
   7   3   2       62.39       62.60      1.22 o
   8   3   2       58.65       58.11      1.56 o
  -8   4   2       39.38       42.70      0.85 o
  -7   4   2        0.17        0.41      0.17 o
  -6   4   2     1111.07     1133.95     13.01 o
  -5   4   2      802.92      799.86     11.65 o
  -4   4   2      116.93      131.73      2.14 o
  -3   4   2       70.04       62.63      1.16 o
  -2   4   2      168.54      172.55      4.56 o
   0   4   2      488.70      457.99      8.96 o
   1   4   2      469.90      474.92      8.10 o
   2   4   2      337.95      298.09      4.93 o
   3   4   2       26.36       34.24      0.89 o
   4   4   2      104.63       95.90      2.00 o
   5   4   2      582.68      569.05     11.17 o
   6   4   2      334.52      323.13      4.15 o
   7   4   2        0.26        0.48      0.16 o
   8   4   2       25.73       22.18      0.96 o
  -8   5   2       12.33       14.85      0.40 o
  -7   5   2       36.97       38.78      0.72 o
  -6   5   2      160.18      168.11      2.15 o
  -5   5   2        3.66        7.52      0.90 o
  -4   5   2      101.72       92.92      1.61 o
  -3   5   2      219.76      206.65      4.03 o
  -2   5   2      166.12      165.39      3.44 o
  -1   5   2      134.77      130.92      3.91 o
   0   5   2      392.74      377.54      8.90 o
   1   5   2     1015.52     1058.98     18.63 o
   2   5   2      126.70      155.32      2.96 o
   3   5   2      639.29      695.42     11.54 o
   4   5   2      223.20      227.60      4.34 o
   5   5   2       22.33       23.22      0.54 o
   6   5   2       63.30       54.57      1.07 o
   7   5   2        5.66        5.82      0.23 o
   8   5   2       23.66       24.30      1.25 o
  -7   6   2        0.24        0.58      0.18 o
  -6   6   2      479.52      486.05      7.35 o
  -5   6   2      227.24      227.94      4.00 o
  -4   6   2      157.19      165.16      2.87 o
  -3   6   2      192.16      189.36      3.06 o
  -2   6   2       25.61       29.13      0.82 o
  -1   6   2      732.89      689.78     21.48 o
   0   6   2      242.38      246.67      8.59 o
   1   6   2       59.02       51.36      3.24 o
   2   6   2       48.86       55.14      1.28 o
   3   6   2       44.38       45.38      1.33 o
   4   6   2       66.17       75.98      1.88 o
   5   6   2       37.09       29.36      0.67 o
   6   6   2       45.32       53.96      1.02 o
   7   6   2      167.29      163.03      2.87 o
  -7   7   2       10.95       12.07      0.49 o
  -6   7   2       53.59       59.63      1.47 o
  -5   7   2       35.53       36.02      1.01 o
  -4   7   2      219.02      234.92      3.72 o
  -3   7   2      169.72      176.58      3.09 o
  -2   7   2       18.53       21.19      0.67 o
  -1   7   2        4.95        3.34      0.39 o
   0   7   2      204.38      186.02      3.88 o
   1   7   2      192.98      186.49      4.82 o
   2   7   2       58.69       52.35      1.09 o
   3   7   2      396.14      394.31      9.20 o
   4   7   2       29.45       29.44      0.65 o
   5   7   2       13.30       11.41      0.48 o
   6   7   2       74.85       77.83      1.70 o
   7   7   2        7.06        7.47      0.46 o
  -6   8   2       43.35       49.03      1.47 o
  -5   8   2        1.39        1.51      0.35 o
  -4   8   2      150.96      144.27      3.45 o
  -3   8   2        3.77        4.02      0.31 o
  -2   8   2       77.58       75.88      1.56 o
  -1   8   2       23.41       17.25      0.70 o
   0   8   2      607.59      608.63     10.92 o
   1   8   2      186.96      176.60      3.57 o
   2   8   2       43.04       42.79      1.10 o
   3   8   2       47.78       43.20      1.78 o
   4   8   2       72.21       57.33      1.56 o
   5   8   2      101.63       90.82      1.82 o
   6   8   2       15.32       14.62      0.44 o
  -5   9   2       51.44       52.12      2.50 o
  -4   9   2       57.00       56.68      2.73 o
  -3   9   2        4.30        4.93      0.46 o
  -2   9   2       24.96       22.36      0.69 o
  -1   9   2       26.48       30.24      0.77 o
   0   9   2      246.31      244.42      6.52 o
   1   9   2       21.83       22.38      0.60 o
   2   9   2       78.97       82.95      3.74 o
   3   9   2       26.15       20.42      1.98 o
   4   9   2       22.23       28.37      1.64 o
   5   9   2       28.37       27.65      0.87 o
  -4  10   2       34.87       31.71      1.67 o
  -3  10   2       19.22       22.33      1.01 o
  -2  10   2       44.60       44.32      0.98 o
  -1  10   2      477.34      492.06      7.47 o
   0  10   2      739.40      771.54     11.35 o
   1  10   2        6.09        5.11      0.50 o
   2  10   2        0.21        0.33      0.34 o
   3  10   2        5.98        6.00      0.58 o
   4  10   2      129.45      118.77      2.84 o
  -3  11   2       76.48       74.76      3.53 o
  -2  11   2       79.22       82.29      4.70 o
  -1  11   2      638.85      700.23     24.96 o
   0  11   2        0.81        1.17      0.36 o
   1  11   2       52.23       52.21      1.57 o
   2  11   2       28.94       27.31      1.17 o
  -9   0   3        0.43        0.31      0.18 o
  -7   0   3      583.69      550.90      8.97 o
  -5   0   3      133.84      145.30      3.02 o
  -3   0   3     1784.74     1844.87     44.90 o
  -1   0   3      612.30      546.63     13.93 o
   1   0   3        5.63        4.13      0.29 o
   3   0   3      640.55      653.79     16.98 o
   5   0   3     1392.83     1400.39     60.70 o
  -9   1   3       18.03       20.32      0.56 o
  -8   1   3        1.13        0.84      0.17 o
  -7   1   3      226.12      231.28      2.81 o
  -6   1   3      103.32      102.38      1.82 o
  -5   1   3      133.94      120.82      1.68 o
  -4   1   3      313.94      314.98      4.83 o
  -3   1   3      448.08      391.24      6.24 o
  -2   1   3      243.32      289.48      5.02 o
  -1   1   3        0.47        3.36      0.21 o
   0   1   3     4490.45     4163.20     77.31 o
   1   1   3      822.17      857.53     16.05 o
   2   1   3     2313.03     2250.78     39.26 o
   3   1   3        3.30        6.86      0.30 o
   4   1   3       66.78       69.07      1.69 o
   5   1   3       78.62       85.52      2.92 o
   6   1   3       16.25       15.96      1.05 o
   7   1   3      172.38      178.00      7.21 o
  -8   2   3       57.31       54.64      1.00 o
  -7   2   3        0.28        0.59      0.18 o
  -6   2   3        0.00        0.54      0.25 o
  -5   2   3      753.94      762.26      9.49 o
  -4   2   3       17.34       23.74      0.65 o
  -3   2   3     1387.68     1484.20     23.22 o
  -2   2   3     2603.42     2492.37     43.10 o
  -1   2   3     1352.59     1309.47     23.14 o
   0   2   3      403.81      425.18      8.42 o
   1   2   3      315.81      300.88      5.81 o
   2   2   3      127.79      130.92      2.74 o
   3   2   3     1618.19     1669.42     28.42 o
   4   2   3       22.20       22.90      0.66 o
   5   2   3      141.21      140.27      2.79 o
   6   2   3        5.42        8.01      0.84 o
   7   2   3       67.77       64.99      3.22 o
   8   2   3      178.79      178.98      6.98 o
  -8   3   3      124.80      119.19      2.53 o
  -7   3   3       97.98      106.70      1.71 o
  -6   3   3      111.68      120.35      1.90 o
  -5   3   3      114.65      107.36      1.86 o
  -4   3   3      279.02      284.29      5.22 o
  -3   3   3       58.02       51.25      1.25 o
  -2   3   3      465.02      471.35      8.55 o
  -1   3   3      156.54      154.41      3.17 o
   0   3   3        3.56        1.12      0.16 o
   1   3   3     3361.63     3381.41     77.32 o
   2   3   3     1265.41     1357.72     22.56 o
   3   3   3      391.84      416.54      7.87 o
   4   3   3      455.79      478.16      8.24 o
   5   3   3      264.50      243.25      4.61 o
   6   3   3        3.62        5.34      0.32 o
   7   3   3        0.52        1.84      0.57 o
   8   3   3       10.64       10.30      0.62 o
  -8   4   3       97.80      105.51      1.99 o
  -7   4   3       25.00       28.22      0.67 o
  -6   4   3       49.76       49.09      1.12 o
  -5   4   3       66.08       64.65      1.32 o
  -4   4   3       31.66       26.81      0.61 o
  -3   4   3      201.76      185.92      3.74 o
  -2   4   3     1246.49     1260.57     22.02 o
  -1   4   3     1822.04     1929.06     35.65 o
   0   4   3      187.24      220.95      4.02 o
   1   4   3      254.06      294.69      4.91 o
   2   4   3     3405.78     3317.09     54.34 o
   3   4   3      331.98      337.31      6.52 o
   4   4   3       29.14       31.11      0.82 o
   5   4   3       51.78       55.95      1.58 o
   6   4   3        5.84        6.16      0.32 o
   7   4   3       30.03       33.66      0.99 o
   8   4   3        0.10        0.15      0.38 o
  -8   5   3       14.97       14.91      0.43 o
  -7   5   3      207.62      224.68      3.73 o
  -6   5   3       27.75       31.25      0.83 o
  -5   5   3     1683.96     1681.27     27.38 o
  -4   5   3       16.71       15.34      0.51 o
  -3   5   3        0.34        3.18      0.27 o
  -2   5   3      790.41      786.96     17.95 o
  -1   5   3      818.92      819.82     16.41 o
   0   5   3        0.11        0.29      0.18 o
   1   5   3      126.94      124.52      2.35 o
   2   5   3       25.11       27.70      0.78 o
   3   5   3      372.05      371.63      6.05 o
   4   5   3      210.16      204.90      3.75 o
   5   5   3        0.03        1.57      0.47 o
   6   5   3        1.56        1.22      0.17 o
   7   5   3       16.09       14.21      0.69 o
  -7   6   3       29.91       31.42      0.78 o
  -6   6   3      406.78      431.45     10.61 o
  -5   6   3      237.25      240.70      4.68 o
  -4   6   3     1276.15     1346.89     23.03 o
  -3   6   3      126.55      120.94      2.65 o
  -2   6   3      202.35      206.08      5.84 o
  -1   6   3        2.96        2.46      0.34 o
   0   6   3       75.62       57.05      1.56 o
   1   6   3       57.10       59.49      1.13 o
   2   6   3        2.34        2.76      0.34 o
   3   6   3        7.65        8.46      0.74 o
   4   6   3       10.28        8.26      0.62 o
   5   6   3      424.58      369.26      5.47 o
   6   6   3      445.31      411.23      6.56 o
   7   6   3      130.71      113.76      2.96 o
  -7   7   3      185.08      169.13      3.35 o
  -6   7   3      310.41      314.15     12.15 o
  -5   7   3       70.13       68.40      2.11 o
  -4   7   3        5.58        5.74      0.34 o
  -3   7   3        2.45        2.94      0.35 o
  -2   7   3       18.37       17.76      0.59 o
  -1   7   3      612.35      605.28     12.88 o
   0   7   3       27.49       28.83      0.77 o
   1   7   3      232.30      213.78      5.23 o
   2   7   3        0.36        0.27      0.29 o
   3   7   3        2.26        2.51      0.22 o
   4   7   3       26.45       22.44      0.51 o
   5   7   3        0.00        0.59      0.19 o
   6   7   3        5.72        8.44      0.35 o
  -6   8   3        7.78        7.85      0.62 o
  -5   8   3        0.12        0.43      0.76 o
  -4   8   3       11.44       10.58      0.53 o
  -3   8   3        0.25        0.22      0.19 o
  -2   8   3      114.11      112.51      1.84 o
  -1   8   3       12.85       10.68      0.46 o
   0   8   3       30.29       38.92      0.83 o
   1   8   3     2072.47     2065.01     28.38 o
   2   8   3        1.11        2.01      0.45 o
   3   8   3      122.95      129.17      2.98 o
   4   8   3        4.42        3.09      0.28 o
   5   8   3       16.66       20.25      0.56 o
   6   8   3        8.48       11.46      0.34 o
  -5   9   3        0.00        0.30      0.38 o
  -4   9   3        2.66        7.06      0.83 o
  -3   9   3        8.78        9.48      0.45 o
  -2   9   3       23.28       28.06      0.63 o
  -1   9   3      129.81      138.01      2.96 o
   0   9   3      153.07      150.85      3.15 o
   1   9   3       46.17       44.84      1.42 o
   2   9   3        0.96        0.91      0.40 o
   3   9   3        1.11        1.54      0.36 o
   4   9   3        2.72        1.97      0.26 o
   5   9   3       19.36       22.92      0.70 o
  -4  10   3      102.65       96.51      4.02 o
  -3  10   3       27.61       31.48      1.59 o
  -2  10   3       21.71       21.36      0.56 o
  -1  10   3       99.98      104.80      1.78 o
   0  10   3      239.71      246.99      4.83 o
   1  10   3       10.36        8.86      0.50 o
   2  10   3        8.10        7.20      0.76 o
   3  10   3       25.54       30.20      1.35 o
   4  10   3        4.69        3.54      0.38 o
  -2  11   3        0.87        1.89      0.49 o
  -1  11   3        1.35        1.47      0.38 o
   0  11   3      105.13      107.19      2.86 o
   1  11   3      148.04      153.26      3.80 o
   2  11   3       41.63       40.69      1.51 o
  -8   0   4      122.54      124.94      3.10 o
  -6   0   4       87.53      104.78      3.72 o
  -4   0   4      976.94     1028.35     24.42 o
  -2   0   4      329.92      356.56     10.00 o
   0   0   4      161.30      176.15      6.11 o
   2   0   4      496.14      490.97     12.88 o
  -8   1   4      233.76      207.98      2.99 o
  -7   1   4       74.77       66.01      1.27 o
  -6   1   4       25.93       24.46      0.78 o
  -5   1   4       43.22       31.29      0.61 o
  -4   1   4      208.68      247.86      4.62 o
  -3   1   4     2316.36     2215.02     38.25 o
  -2   1   4      252.46      260.19      5.01 o
  -1   1   4     2909.25     3079.73     58.32 o
   0   1   4      273.29      297.25      5.74 o
   1   1   4      526.71      482.45      9.91 o
   2   1   4       99.78       93.96      1.85 o
   3   1   4      569.89      586.57     12.72 o
   4   1   4       25.81       42.79      2.96 o
  -8   2   4       32.86       32.46      0.74 o
  -7   2   4        2.34        2.56      0.25 o
  -6   2   4       15.64       12.93      0.52 o
  -5   2   4      129.57      128.71      2.04 o
  -4   2   4        2.00        2.62      0.35 o
  -3   2   4      485.12      528.75      9.13 o
  -2   2   4       18.53       27.42      0.65 o
  -1   2   4      251.75      244.46      4.79 o
   0   2   4     1074.60     1231.27     23.25 o
   1   2   4       92.83      104.58      2.15 o
   2   2   4      292.31      320.31      6.59 o
   3   2   4       34.40       38.18      1.05 o
   4   2   4        0.91        0.27      0.26 o
   5   2   4        1.44        1.51      0.57 o
  -8   3   4        3.86        4.41      0.43 o
  -7   3   4       20.75       18.85      0.63 o
  -6   3   4      458.66      452.59      7.98 o
  -5   3   4      355.53      349.12      4.98 o
  -4   3   4       31.21       27.79      0.58 o
  -3   3   4       43.98       45.83      1.05 o
  -2   3   4        0.19       -0.15      0.15 o
  -1   3   4      282.02      287.19      4.91 o
   0   3   4       14.33       14.07      0.41 o
   1   3   4      257.32      298.48      5.15 o
   2   3   4      616.49      624.66     11.78 o
   3   3   4      153.37      136.10      4.10 o
   4   3   4       20.11       20.92      0.71 o
   5   3   4      100.12       97.84      2.78 o
   6   3   4       17.82       19.77      0.89 o
   7   3   4       27.83       25.63      1.21 o
  -8   4   4       24.81       28.38      0.80 o
  -7   4   4        0.72        1.53      0.31 o
  -6   4   4       41.18       44.21      1.13 o
  -5   4   4      326.83      335.48      5.42 o
  -4   4   4       58.72       60.41      1.44 o
  -3   4   4       42.77       41.16      1.42 o
  -2   4   4      298.92      327.85      5.95 o
  -1   4   4       53.59       59.34      1.30 o
   0   4   4      302.57      304.22      4.89 o
   1   4   4      443.49      478.66      7.58 o
   2   4   4     4842.23     4704.12     81.41 o
   3   4   4      361.29      387.19      6.28 o
   4   4   4       47.01       51.87      1.21 o
   5   4   4       13.31       14.53      0.42 o
   6   4   4      232.28      206.48      4.66 o
   7   4   4       10.81        6.90      0.91 o
  -8   5   4        9.85        9.71      0.54 o
  -7   5   4        4.21        3.77      0.36 o
  -6   5   4        0.69        1.22      0.29 o
  -5   5   4     1451.14     1436.27     21.96 o
  -4   5   4       37.85       39.13      0.92 o
  -3   5   4        0.00        0.97      0.25 o
  -2   5   4       64.43       82.02      2.27 o
  -1   5   4      122.39       98.61      2.36 o
   0   5   4      202.36      197.34      4.68 o
   1   5   4      174.19      175.69      3.16 o
   2   5   4      415.66      410.63      6.44 o
   3   5   4        5.42        6.05      0.36 o
   4   5   4       38.33       34.72      0.77 o
   5   5   4      125.96      119.76      3.10 o
   6   5   4        7.94        8.26      0.42 o
   7   5   4        0.59        1.25      0.38 o
  -7   6   4      114.35      119.48      3.86 o
  -6   6   4      562.94      570.17     21.52 o
  -5   6   4      706.20      731.31     11.95 o
  -4   6   4      726.18      748.86     11.21 o
  -3   6   4       67.42       66.72      2.01 o
  -2   6   4       13.77       13.65      0.57 o
  -1   6   4       18.76       19.71      0.58 o
   0   6   4      277.04      278.50      4.48 o
   1   6   4       31.13       27.85      0.65 o
   2   6   4      781.05      777.97     12.73 o
   3   6   4      876.20      842.09     16.61 o
   4   6   4        3.30        3.17      0.23 o
   5   6   4      210.55      184.41      2.90 o
   6   6   4        4.94        7.29      0.52 o
   7   6   4       11.05        8.55      0.64 o
  -7   7   4      530.38      514.99     34.56 o
  -6   7   4      277.27      287.02     13.93 o
  -5   7   4       21.35       21.89      1.01 o
  -4   7   4      241.19      253.51      4.48 o
  -3   7   4       52.46       55.96      1.21 o
  -2   7   4      159.17      152.48      3.76 o
  -1   7   4      206.44      186.75      4.62 o
   0   7   4      106.72      109.94      2.11 o
   1   7   4        0.01        0.44      0.21 o
   2   7   4      272.30      265.52      3.67 o
   3   7   4        4.02        4.32      0.25 o
   4   7   4      174.74      155.47      2.30 o
   5   7   4        1.33        3.05      0.24 o
   6   7   4        0.84        0.76      0.14 o
  -6   8   4       21.10       19.55      0.93 o
  -5   8   4       35.90       40.01      2.31 o
  -4   8   4      130.02      130.64      2.70 o
  -3   8   4      296.21      313.39      4.88 o
  -2   8   4      146.24      146.30      2.29 o
  -1   8   4       60.12       58.95      1.21 o
   0   8   4     1139.85     1142.55     16.77 o
   1   8   4      722.58      714.46     16.98 o
   2   8   4       61.76       63.62      1.68 o
   3   8   4        5.79        7.54      0.85 o
   4   8   4       75.94       82.36      1.65 o
   5   8   4        0.02        0.28      0.31 o
  -5   9   4       33.91       32.78      1.67 o
  -4   9   4        2.75        2.96      0.61 o
  -3   9   4       49.08       53.26      0.97 o
  -2   9   4        0.83        1.03      0.20 o
  -1   9   4       53.65       61.74      1.32 o
   0   9   4      898.84      954.61     16.74 o
   1   9   4      124.87      120.95      3.10 o
   2   9   4       73.75       74.42      2.35 o
   3   9   4       22.54       22.40      0.68 o
   4   9   4      137.96      116.47      3.04 o
  -4  10   4      290.22      260.47      9.86 o
  -3  10   4      114.38      128.69      7.06 o
  -2  10   4        1.13        1.73      0.19 o
  -1  10   4       11.60       11.82      0.58 o
   0  10   4       53.16       51.10      1.76 o
   1  10   4       90.08       85.36      2.43 o
   2  10   4       19.85       20.26      1.37 o
   3  10   4        3.05        2.31      0.44 o
  -2  11   4        1.01        1.28      0.42 o
  -1  11   4        1.16        1.52      0.36 o
   0  11   4        0.21        0.46      0.29 o
   1  11   4        4.57        2.74      0.32 o
  -7   0   5      319.50      293.98     12.63 o
  -5   0   5      208.58      209.14      3.89 o
  -3   0   5      146.25      149.73      7.29 o
  -1   0   5     1958.20     1964.84     43.51 o
   1   0   5      263.17      290.83      6.71 o
   3   0   5       62.92       51.03      2.42 o
  -8   1   5      149.41      138.68      3.76 o
  -7   1   5      433.47      413.11      7.71 o
  -6   1   5       10.73       13.75      0.61 o
  -5   1   5        5.03        4.61      0.28 o
  -4   1   5        1.25        0.33      0.17 o
  -3   1   5      447.27      470.71      9.26 o
  -2   1   5     1003.51      979.12     16.39 o
  -1   1   5        3.01        2.39      0.23 o
   0   1   5      207.59      209.34      3.75 o
   1   1   5      885.73      910.76     15.15 o
   2   1   5      106.64      119.61      2.53 o
   3   1   5        9.10        6.31      0.47 o
  -8   2   5        3.40        3.53      0.38 o
  -7   2   5       58.91       66.98      1.48 o
  -6   2   5      140.23      120.85      2.25 o
  -5   2   5       92.60       94.70      1.60 o
  -4   2   5        0.06        0.69      0.18 o
  -3   2   5        6.67        7.22      0.38 o
  -2   2   5      528.96      552.75      9.11 o
  -1   2   5      297.63      377.12      6.04 o
   0   2   5      871.33     1038.65     17.10 o
   1   2   5        0.93        0.50      0.33 o
   2   2   5        4.01        5.95      0.37 o
   3   2   5      341.46      341.60      7.21 o
   4   2   5       42.02       36.85      1.25 o
  -8   3   5        5.30        3.95      0.53 o
  -7   3   5       13.27       11.44      0.65 o
  -6   3   5        0.34        0.82      0.26 o
  -5   3   5       83.15       86.75      1.81 o
  -4   3   5       18.27       22.77      0.56 o
  -3   3   5      162.51      185.60      4.86 o
  -2   3   5       99.95       97.65      1.92 o
  -1   3   5      578.49      685.88     12.56 o
   0   3   5      583.78      626.96     11.22 o
   1   3   5       56.17       67.88      1.50 o
   2   3   5      120.01      137.45      3.33 o
   3   3   5      209.17      210.38      4.18 o
   4   3   5        1.06        1.84      0.34 o
   5   3   5        0.47        0.81      0.32 o
   6   3   5       90.47       90.94      3.06 o
  -8   4   5       21.18       26.00      1.05 o
  -7   4   5       67.62       69.15      2.27 o
  -6   4   5        0.52        0.95      0.31 o
  -5   4   5     1329.13     1360.14     24.63 o
  -4   4   5      487.25      497.05     10.41 o
  -3   4   5       22.87       24.73      0.79 o
  -2   4   5       94.18      104.08      3.07 o
  -1   4   5      518.55      541.84     15.91 o
   0   4   5      154.41      151.34      2.95 o
   1   4   5      104.89      119.04      2.54 o
   3   4   5        8.45        9.09      0.56 o
   4   4   5        1.17        1.32      0.24 o
   5   4   5        0.64        1.55      0.22 o
   6   4   5      392.63      349.53      8.77 o
   7   4   5      173.55      158.73      6.75 o
  -7   5   5        0.35        0.57      0.30 o
  -6   5   5      948.79      991.36     31.09 o
  -5   5   5      271.83      276.67      5.06 o
  -4   5   5      280.11      275.08      5.99 o
  -3   5   5      226.22      235.27      6.22 o
  -2   5   5       31.08       33.86      0.87 o
  -1   5   5      155.02      166.03      2.90 o
   0   5   5       58.01       64.59      1.16 o
   1   5   5      283.36      299.62      5.34 o
   2   5   5      102.57      111.28      2.21 o
   3   5   5      620.53      596.56     14.16 o
   4   5   5       10.38       10.62      0.36 o
   5   5   5       43.56       40.25      1.22 o
   6   5   5        0.03        0.48      0.28 o
   7   5   5        4.06        6.07      0.68 o
  -7   6   5       47.15       52.12      3.11 o
  -6   6   5       38.17       41.51      4.14 o
  -5   6   5       32.26       33.67      0.87 o
  -4   6   5        3.21        3.59      0.33 o
  -3   6   5        1.83        3.02      0.35 o
  -2   6   5       55.75       47.82      1.35 o
  -1   6   5      310.33      299.71      5.41 o
   0   6   5       16.71       13.90      0.64 o
   1   6   5      972.18      988.86     15.70 o
   2   6   5     2168.41     2185.51     44.37 o
   3   6   5     1667.91     1556.12     20.46 o
   4   6   5      432.17      423.36      5.90 o
   5   6   5        3.26        4.68      0.26 o
   6   6   5        1.32        3.44      0.57 o
  -6   7   5       11.34       14.11      1.44 o
  -5   7   5      378.15      388.42     30.77 o
  -4   7   5      991.11     1051.23     23.22 o
  -3   7   5        6.06        5.53      0.34 o
  -2   7   5        3.40        5.24      0.36 o
  -1   7   5        2.20        1.05      0.23 o
   0   7   5      324.89      320.77      5.64 o
   1   7   5      524.53      520.57      8.60 o
   2   7   5       40.15       40.10      1.08 o
   3   7   5        1.40        3.10      0.31 o
   4   7   5      124.75      122.29      1.98 o
   5   7   5       40.22       46.57      0.97 o
   6   7   5       37.02       32.28      1.33 o
  -4   8   5      132.67      128.54      2.39 o
  -3   8   5     1671.05     1646.32     28.26 o
  -2   8   5       91.07       84.61      1.69 o
  -1   8   5       72.00       76.43      1.98 o
   0   8   5       30.16       31.06      0.80 o
   1   8   5       10.51       12.22      0.62 o
   2   8   5        1.89        2.32      0.35 o
   3   8   5        5.11        6.53      0.39 o
   4   8   5      120.83      120.70      2.06 o
   5   8   5       31.18       28.70      0.69 o
  -4   9   5        1.64        1.29      0.46 o
  -3   9   5       28.26       28.18      0.61 o
  -2   9   5        2.47        2.65      0.22 o
  -1   9   5        0.01        0.24      0.16 o
   0   9   5       30.71       28.51      1.31 o
   1   9   5       17.09       15.91      0.86 o
   2   9   5      114.22      115.48      4.42 o
   3   9   5        0.30        0.46      0.21 o
   4   9   5       65.38       78.41      2.96 o
  -3  10   5        4.78        3.54      0.42 o
  -2  10   5       39.34       41.25      2.12 o
  -1  10   5        9.58       10.96      0.73 o
   0  10   5       43.69       48.90      1.78 o
   1  10   5      240.04      217.10     22.84 o
   2  10   5       78.33       70.26      3.72 o
  -8   0   6      100.97      113.51      5.16 o
  -6   0   6        1.88        0.47      0.26 o
  -4   0   6       88.29       87.13      2.22 o
  -2   0   6      169.19      161.47      4.17 o
   0   0   6      307.11      359.48      8.29 o
   2   0   6       13.57       13.35      0.83 o
  -8   1   6       53.40       42.74      1.69 o
  -7   1   6      102.30       92.04      2.04 o
  -6   1   6      158.15      145.17      2.53 o
  -5   1   6      249.42      239.91      4.48 o
  -4   1   6      292.24      263.73      4.14 o
  -3   1   6        5.20        6.40      0.51 o
  -2   1   6        0.61        0.27      0.19 o
  -1   1   6        0.95        0.05      0.16 o
   0   1   6     2097.33     2168.10     36.81 o
   1   1   6      241.77      257.88      4.63 o
   2   1   6       24.57       16.23      0.67 o
   3   1   6       56.65       56.91      1.63 o
   4   1   6      301.42      317.45     18.82 o
  -8   2   6       15.95       11.70      0.78 o
  -7   2   6       39.99       40.68      1.12 o
  -6   2   6      500.49      466.24      6.90 o
  -5   2   6        7.59       10.83      0.51 o
  -4   2   6     1658.49     1607.98     22.31 o
  -3   2   6      725.98      728.43     12.90 o
  -2   2   6       21.95       19.85      0.72 o
  -1   2   6        6.63       10.61      0.46 o
   0   2   6       46.61       48.89      1.08 o
   1   2   6        4.37        6.41      0.41 o
   2   2   6       19.10       18.50      0.60 o
   3   2   6      500.21      460.16      8.70 o
   4   2   6       55.78       54.95      2.13 o
  -8   3   6       19.94       20.01      1.06 o
  -7   3   6       15.17       12.03      0.62 o
  -6   3   6       23.79       24.87      0.74 o
  -5   3   6      232.17      239.29      3.67 o
  -4   3   6      259.24      246.08      4.44 o
  -3   3   6       13.92       17.29      0.66 o
  -2   3   6     1650.09     1645.55     29.55 o
  -1   3   6      293.30      330.31      6.47 o
   0   3   6      237.73      236.52      4.88 o
   1   3   6      281.06      270.53      5.00 o
   2   3   6      760.93      737.77     13.77 o
   3   3   6      165.75      176.05      3.69 o
   4   3   6       46.43       48.19      0.87 o
   5   3   6       58.41       56.54      1.83 o
  -7   4   6       75.52       80.09      5.16 o
  -6   4   6       25.20       25.05      1.56 o
  -5   4   6      910.45      928.91     14.19 o
  -4   4   6      338.61      340.67      6.03 o
  -3   4   6      168.07      155.83      3.16 o
  -2   4   6      595.67      597.70      9.14 o
  -1   4   6      257.14      270.14      4.00 o
   0   4   6        2.06        0.88      0.15 o
   1   4   6      130.85      138.20      2.54 o
   2   4   6      849.90      842.76     15.61 o
   3   4   6     1120.22     1129.94     31.53 o
   4   4   6       15.98       15.93      0.43 o
   5   4   6       37.05       35.27      1.30 o
   6   4   6      108.15       99.63      3.46 o
  -7   5   6       33.88       34.07      2.28 o
  -6   5   6      250.36      262.49     14.26 o
  -5   5   6       23.28       26.21      0.78 o
  -4   5   6       43.59       49.69      1.23 o
  -3   5   6        0.07        0.83      0.40 o
  -2   5   6        0.14        0.10      0.18 o
  -1   5   6      117.35      123.45      2.32 o
   0   5   6       53.91       55.53      1.08 o
   1   5   6       11.36       12.91      0.53 o
   2   5   6       42.54       41.49      1.13 o
   3   5   6      272.04      264.24      3.88 o
   4   5   6      169.24      167.05      2.51 o
   5   5   6        0.89        1.65      0.39 o
   6   5   6        8.11       11.36      0.77 o
  -7   6   6       37.07       41.27      2.50 o
  -6   6   6      233.66      236.82     23.44 o
  -5   6   6        1.29        1.89      0.44 o
  -4   6   6      163.01      170.44      3.56 o
  -3   6   6      129.30      135.63      2.80 o
  -2   6   6       35.26       27.76      0.80 o
  -1   6   6      352.57      335.96      6.38 o
   0   6   6       16.16       19.09      0.82 o
   1   6   6      767.98      765.92     12.95 o
   2   6   6      307.20      308.51      4.52 o
   3   6   6      357.67      334.82      4.86 o
   4   6   6      147.95      135.93      2.15 o
   5   6   6        9.14       10.12      0.41 o
   6   6   6        0.02        0.54      0.38 o
  -6   7   6      112.76      113.35      5.92 o
  -5   7   6       76.11       74.22      5.24 o
  -4   7   6      449.37      455.84      7.86 o
  -3   7   6        2.05        4.22      0.64 o
  -2   7   6       30.35       28.51      1.04 o
  -1   7   6        6.36        8.73      0.49 o
   0   7   6        0.48        0.39      0.26 o
   1   7   6      490.82      516.30      9.22 o
   2   7   6        0.39        0.31      0.17 o
   3   7   6       25.80       27.15      0.65 o
   4   7   6       55.66       51.49      1.21 o
   5   7   6        9.63        5.32      0.57 o
  -4   8   6      235.39      232.99      4.08 o
  -3   8   6       13.26       10.71      0.45 o
  -2   8   6       75.23       76.62      1.71 o
  -1   8   6        0.00        0.53      0.25 o
   0   8   6        0.00        0.30      0.55 o
   1   8   6       28.47       26.29      0.98 o
   2   8   6      138.01      141.72      2.24 o
   3   8   6        0.03        1.07      0.18 o
   4   8   6      475.14      453.16      7.89 o
  -2   9   6       77.39       74.85      1.91 o
  -1   9   6       33.69       34.51      1.62 o
   0   9   6       21.02       19.43      1.01 o
   1   9   6       25.51       26.24      1.27 o
   2   9   6        2.56        3.63      0.34 o
   3   9   6      128.47      124.84      3.27 o
  -2  10   6      426.51      437.41     18.29 o
  -1  10   6        0.15        0.08      0.46 o
   0  10   6       89.66       90.59      4.32 o
   1  10   6       38.54       35.86      4.48 o
  -7   0   7       19.40       14.29      1.40 o
  -5   0   7      204.11      201.61      4.25 o
  -3   0   7      867.91      803.19     16.96 o
  -1   0   7       79.97       80.90      2.14 o
   1   0   7     1661.33     1774.52     47.21 o
   3   0   7       33.46       30.01      1.66 o
  -8   1   7        6.00        8.10      0.62 o
  -7   1   7       44.56       38.96      1.09 o
  -6   1   7      212.40      191.67      3.12 o
  -5   1   7        0.47        1.43      0.25 o
  -4   1   7        8.91       10.25      0.50 o
  -3   1   7       20.10       21.67      0.60 o
  -2   1   7        3.33        6.19      0.33 o
  -1   1   7      309.96      322.59      5.27 o
   0   1   7      295.61      336.76      6.26 o
   1   1   7      420.24      450.68     10.20 o
   2   1   7        7.03        7.98      0.54 o
   3   1   7        0.01        0.52      0.30 o
   4   1   7       34.46       34.77      2.14 o
  -7   2   7        4.37        4.05      0.37 o
  -6   2   7       12.38        9.77      0.67 o
  -5   2   7       11.84        9.51      0.46 o
  -4   2   7      796.63      779.62     12.72 o
  -3   2   7       74.13       67.44      1.39 o
  -2   2   7       37.68       37.41      0.86 o
  -1   2   7      494.26      483.01      7.19 o
   0   2   7      213.67      199.94      3.81 o
   1   2   7       10.48       17.23      0.59 o
   2   2   7       19.21       20.37      0.68 o
   3   2   7       68.53       71.62      2.34 o
   4   2   7      264.00      249.41      7.60 o
  -7   3   7       51.45       55.47      1.77 o
  -6   3   7       62.93       50.28      1.03 o
  -5   3   7      577.17      623.79     10.59 o
  -4   3   7      703.22      713.74     10.22 o
  -3   3   7      443.61      417.26      9.30 o
  -2   3   7       36.76       39.16      0.92 o
  -1   3   7      238.31      249.01      4.20 o
   0   3   7       28.69       35.10      1.02 o
   1   3   7       89.81       80.87      1.76 o
   2   3   7        6.06        6.21      0.54 o
   3   3   7       25.11       23.14      0.62 o
   4   3   7        3.75        4.45      0.40 o
   5   3   7       76.46       74.66      4.32 o
  -7   4   7       71.74       70.49      4.02 o
  -6   4   7       36.80       38.28      1.20 o
  -5   4   7      524.48      515.60      8.03 o
  -4   4   7        0.05        0.29      0.17 o
  -3   4   7      154.67      155.74      2.96 o
  -2   4   7      137.28      129.50      2.52 o
  -1   4   7      176.41      185.24      3.30 o
   0   4   7      240.57      247.55      5.07 o
   1   4   7       13.42       11.57      0.54 o
   2   4   7      537.06      560.38     12.34 o
   3   4   7     1200.42     1208.63     15.46 o
   4   4   7        0.04        0.38      0.13 o
   5   4   7       40.85       42.07      1.45 o
  -7   5   7       22.56       21.55      1.59 o
  -6   5   7       35.11       31.30      1.51 o
  -5   5   7        1.96        3.41      0.54 o
  -4   5   7      214.60      226.60      4.07 o
  -3   5   7       31.33       30.97      0.83 o
  -2   5   7        0.71        1.07      0.33 o
  -1   5   7      242.19      237.68      4.57 o
   0   5   7        0.52        1.08      0.34 o
   1   5   7      157.43      153.53      2.19 o
   2   5   7     1255.03     1229.42     16.23 o
   3   5   7       16.05       17.25      0.46 o
   4   5   7      173.99      179.14      2.90 o
   5   5   7        0.53        1.06      0.43 o
  -6   6   7       28.66       30.96      2.12 o
  -5   6   7       47.72       45.86      1.56 o
  -4   6   7       49.05       52.04      1.17 o
  -3   6   7      195.68      202.53      3.65 o
  -2   6   7      512.21      466.46      7.37 o
  -1   6   7        8.58       11.36      0.47 o
   0   6   7      426.14      431.90      7.43 o
   1   6   7       47.11       48.73      0.97 o
   2   6   7        5.34        6.69      0.35 o
   3   6   7       91.09       93.26      1.49 o
   4   6   7        8.65        7.79      0.31 o
   5   6   7        5.58        6.09      0.62 o
  -4   7   7        0.01        0.14      0.18 o
  -3   7   7       29.25       23.85      0.75 o
  -2   7   7      169.03      156.10      3.29 o
  -1   7   7       23.41       24.20      1.05 o
   0   7   7       47.51       47.79      1.27 o
   1   7   7        1.67        1.68      0.24 o
   2   7   7       64.70       71.13      1.21 o
   3   7   7      535.74      505.88     12.14 o
   4   7   7      483.86      448.47      7.79 o
  -3   8   7        6.94        9.06      0.59 o
  -2   8   7       54.37       61.74      4.34 o
  -1   8   7        4.13        5.71      0.85 o
   0   8   7       10.86       14.56      1.93 o
   1   8   7        2.78        4.81      0.38 o
   2   8   7       11.64       11.86      0.39 o
   3   8   7       71.66       66.15      1.33 o
  -2   9   7      238.37      245.75     10.62 o
  -1   9   7        2.43        5.39      0.91 o
   0   9   7        0.51        0.15      0.53 o
   1   9   7      123.19      127.09      5.84 o
   2   9   7       28.93       32.75      1.38 o
  -6   0   8       10.88        8.99      0.57 o
  -4   0   8       78.89       77.41      1.83 o
  -2   0   8      727.80      746.29     14.85 o
   0   0   8      380.46      396.38     11.95 o
   2   0   8        8.28        6.85      0.96 o
   4   0   8      188.35      176.23      6.36 o
  -7   1   8      149.36      137.10      4.54 o
  -6   1   8       23.24       22.52      0.57 o
  -5   1   8       26.91       27.54      0.59 o
  -4   1   8     1325.39     1256.74     16.21 o
  -3   1   8      821.87      795.83     14.23 o
  -2   1   8       35.50       38.13      0.89 o
  -1   1   8       96.76      102.34      2.16 o
   0   1   8       17.65       26.03      0.75 o
   1   1   8      664.54      708.11     15.77 o
   2   1   8        2.20        2.19      0.41 o
   3   1   8      136.01      126.13      2.17 o
   4   1   8       81.07       82.93      3.37 o
  -7   2   8       77.53      100.23      2.88 o
  -6   2   8      139.53      129.17      2.41 o
  -5   2   8        2.92        2.75      0.29 o
  -4   2   8       33.29       33.52      0.90 o
  -3   2   8      203.69      200.38      3.72 o
  -2   2   8        5.32        4.85      0.39 o
  -1   2   8        4.33        4.49      0.39 o
   0   2   8       24.16       27.50      0.83 o
   1   2   8       70.75       70.90      1.62 o
   2   2   8      735.61      709.62     10.60 o
   3   2   8      347.12      344.40      5.42 o
   4   2   8      809.80      809.53     26.74 o
  -7   3   8       18.32       16.12      0.72 o
  -6   3   8      107.57       98.72      2.83 o
  -5   3   8      900.51      895.48     13.19 o
  -4   3   8       80.02       82.88      1.56 o
  -3   3   8       75.51       83.58      1.47 o
  -2   3   8      114.05      107.76      2.11 o
  -1   3   8       12.37        9.96      1.05 o
   0   3   8        3.03        4.39      0.43 o
   1   3   8       33.38       34.26      1.39 o
   2   3   8        7.06        8.76      0.34 o
   3   3   8      260.93      255.04      3.44 o
   4   3   8        3.65        3.50      0.51 o
  -6   4   8       44.37       47.31      1.95 o
  -5   4   8        0.20        1.16      0.20 o
  -4   4   8       11.83       15.19      0.47 o
  -3   4   8       21.18       21.22      0.64 o
  -2   4   8      221.98      216.13      3.66 o
  -1   4   8       23.63       14.45      0.60 o
   0   4   8        6.31        5.85      0.30 o
   1   4   8        8.56        7.77      0.35 o
   2   4   8       40.69       42.87      0.80 o
   3   4   8      308.29      305.78      4.41 o
   4   4   8       72.72       72.82      1.90 o
   5   4   8       22.81       19.63      1.04 o
  -6   5   8        0.72        0.61      0.53 o
  -5   5   8       30.68       33.01      0.66 o
  -4   5   8        4.98        6.15      0.30 o
  -3   5   8        1.89        2.21      0.25 o
  -2   5   8        9.51        6.58      0.37 o
  -1   5   8      550.22      547.01     10.02 o
   0   5   8       52.11       56.09      1.11 o
   1   5   8       48.15       49.10      0.96 o
   2   5   8      215.21      227.07      3.38 o
   3   5   8      111.33      111.54      1.81 o
   4   5   8      168.42      169.84      3.61 o
   5   5   8       11.48       12.60      0.77 o
  -5   6   8        3.30        3.19      0.76 o
  -4   6   8      448.41      432.71      6.84 o
  -3   6   8      129.24      128.31      2.48 o
  -2   6   8       32.95       31.80      1.06 o
  -1   6   8       91.25       82.27      1.97 o
   0   6   8      107.70      103.23      2.11 o
   1   6   8        0.17        0.57      0.19 o
   2   6   8       33.60       37.26      0.78 o
   3   6   8        0.00        0.30      0.14 o
   4   6   8        2.65        3.06      0.39 o
  -3   7   8      218.83      192.11      4.50 o
  -2   7   8      126.93      110.81      4.37 o
  -1   7   8      124.43      131.04      3.29 o
   0   7   8       61.90       57.97      1.57 o
   1   7   8        1.04        1.59      0.29 o
   2   7   8       22.03       20.06      0.61 o
   3   7   8      252.74      235.32      4.20 o
  -2   8   8      171.02      176.56      7.81 o
  -1   8   8       12.54       11.84      1.21 o
   0   8   8       31.48       32.39      1.63 o
   1   8   8      236.01      239.34      4.26 o
   2   8   8      121.80      120.56      2.22 o
  -1   9   8      138.83      149.17      6.60 o
   0   9   8       34.45       38.24      2.12 o
  -7   0   9       78.68       74.05      3.49 o
  -5   0   9       39.77       40.50      1.05 o
  -3   0   9     1992.74     1927.99     34.93 o
  -1   0   9        3.29        3.52      0.71 o
   1   0   9        2.11        1.32      0.26 o
   3   0   9      197.48      194.58      7.03 o
  -7   1   9       15.50       14.12      0.75 o
  -6   1   9        1.27        2.56      0.30 o
  -5   1   9       10.39        9.45      0.34 o
  -4   1   9      751.35      742.33     12.56 o
  -3   1   9     1724.03     1683.99     27.84 o
  -2   1   9      553.52      546.71      8.55 o
  -1   1   9        1.37        1.36      0.33 o
   0   1   9      177.57      186.44      2.75 o
   1   1   9       31.42       33.49      0.74 o
   2   1   9       21.07       20.33      0.53 o
   3   1   9       54.15       62.53      1.24 o
   4   1   9        1.77        1.55      0.43 o
  -6   2   9       28.08       34.05      1.80 o
  -5   2   9        6.27        7.90      0.35 o
  -4   2   9       42.66       44.13      0.98 o
  -3   2   9        0.61        0.84      0.21 o
  -2   2   9       59.42       60.58      1.43 o
  -1   2   9       70.73       70.84      1.52 o
   0   2   9       41.29       45.90      0.83 o
   1   2   9        5.52        5.95      0.30 o
   2   2   9      104.66      105.62      1.72 o
   3   2   9      172.10      182.34      3.04 o
   4   2   9      447.84      463.20     12.17 o
  -6   3   9      142.23      127.17      4.30 o
  -5   3   9       71.34       65.11      1.80 o
  -4   3   9       40.70       41.72      1.05 o
  -3   3   9        4.70        6.36      0.66 o
  -2   3   9       22.83       22.83      0.77 o
  -1   3   9       14.82       14.09      0.60 o
   0   3   9       34.97       35.76      0.74 o
   1   3   9       11.42       12.93      0.40 o
   2   3   9      259.97      263.64      3.58 o
   3   3   9      661.73      687.97     10.88 o
   4   3   9       48.02       47.86      1.74 o
  -6   4   9       13.21       15.15      0.87 o
  -5   4   9       24.30       26.30      0.59 o
  -4   4   9       85.52       86.05      1.50 o
  -3   4   9        3.68        3.79      0.29 o
  -2   4   9       55.03       53.20      1.50 o
  -1   4   9      588.71      544.53     10.00 o
   0   4   9      247.81      241.08      3.45 o
   1   4   9      152.58      159.09      2.24 o
   2   4   9        1.38        1.92      0.21 o
   3   4   9      223.54      222.87      3.32 o
   4   4   9       41.97       36.76      1.28 o
  -5   5   9      128.57      122.34      6.37 o
  -4   5   9       56.27       54.16      1.59 o
  -3   5   9        2.27        1.77      0.25 o
  -2   5   9       46.50       37.97      1.61 o
  -1   5   9      109.12       91.94      2.34 o
   0   5   9      106.34      110.03      1.91 o
   1   5   9       14.34       15.01      0.71 o
   2   5   9       18.27       19.02      0.49 o
   3   5   9        6.40        7.31      0.28 o
   4   5   9        7.33        7.80      0.52 o
  -4   6   9        4.90        6.75      0.83 o
  -3   6   9        9.08        8.26      1.21 o
  -2   6   9        1.34        0.96      0.46 o
  -1   6   9       80.45       71.55      2.10 o
   0   6   9       14.11       14.23      0.66 o
   1   6   9       40.89       45.47      0.89 o
   2   6   9        9.39        8.78      0.33 o
   3   6   9        0.05        0.29      0.12 o
  -3   7   9       35.91       43.02      2.20 o
  -2   7   9        9.06        8.27      0.99 o
  -1   7   9      139.48      143.63      4.56 o
   0   7   9      378.83      400.77      9.10 o
   1   7   9        6.93        9.02      0.38 o
   2   7   9       85.62       87.97      1.57 o
  -1   8   9        3.23        5.02      0.61 o
   0   8   9        0.16        1.56      0.83 o
  -6   0  10      158.28      202.54      6.48 o
  -4   0  10       25.83       26.19      0.84 o
  -2   0  10      232.90      220.49     10.70 o
   0   0  10       18.15       15.16      0.87 o
   2   0  10       22.53       23.88      0.89 o
   4   0  10      690.79      718.67     29.82 o
  -6   1  10       53.37       51.51      1.56 o
  -5   1  10        4.58        4.54      0.24 o
  -4   1  10       36.27       33.57      0.80 o
  -3   1  10      405.12      392.72      8.82 o
  -2   1  10      444.34      430.42      8.03 o
  -1   1  10        1.85        2.43      0.48 o
   0   1  10      107.85      103.04      1.74 o
   1   1  10        2.89        2.99      0.27 o
   2   1  10       23.66       22.38      0.59 o
   3   1  10        0.01        0.42      0.33 o
   4   1  10      663.50      681.87     20.01 o
  -6   2  10        1.06        1.71      0.80 o
  -5   2  10       32.09       31.35      1.48 o
  -4   2  10       81.78       82.52      2.05 o
  -3   2  10      119.70      117.78      3.00 o
  -2   2  10     1112.57     1105.60     23.83 o
  -1   2  10      375.56      399.62      7.77 o
   0   2  10      103.00       91.75      1.40 o
   1   2  10      196.49      194.52      3.36 o
   2   2  10       41.14       45.82      0.95 o
   3   2  10        7.32        6.52      0.52 o
   4   2  10        3.52        4.11      0.72 o
  -5   3  10        9.15        7.08      1.71 o
  -4   3  10       53.60       53.60      2.83 o
  -3   3  10       11.37        8.79      0.86 o
  -2   3  10        8.67        9.65      0.66 o
  -1   3  10       73.23       65.45      1.68 o
   0   3  10      136.08      131.80      2.08 o
   1   3  10       27.91       28.69      0.64 o
   2   3  10      233.20      236.78      3.90 o
   3   3  10      281.92      276.33      8.76 o
   4   3  10        5.26        4.63      0.68 o
  -5   4  10        1.26        3.11      0.49 o
  -4   4  10       65.46       78.92      3.34 o
  -3   4  10       84.34       78.64      3.02 o
  -2   4  10       46.71       47.58      1.61 o
  -1   4  10       85.26       86.96      2.22 o
   0   4  10        0.06        0.79      0.23 o
   1   4  10       13.79       15.57      0.46 o
   2   4  10       40.28       41.71      0.85 o
   3   4  10       50.09       42.93      1.20 o
  -4   5  10      300.40      281.87     11.68 o
  -3   5  10       10.77       16.39      1.29 o
  -2   5  10       32.41       27.12      1.26 o
  -1   5  10        5.16        3.26      0.38 o
   0   5  10      148.56      154.97      2.70 o
   1   5  10        6.33        9.50      0.37 o
   2   5  10       10.17        9.37      0.42 o
   3   5  10        0.02        0.30      0.22 o
  -3   6  10       19.72       18.89      1.29 o
  -2   6  10      217.30      206.22      8.73 o
  -1   6  10        0.05        0.47      0.46 o
   0   6  10      109.06      107.82      2.11 o
   1   6  10       11.87       13.47      0.42 o
   2   6  10       99.45      110.26      1.88 o
  -2   7  10       45.08       47.80      2.35 o
  -1   7  10        1.80        0.91      0.32 o
   0   7  10       14.78       11.69      0.43 o
  -5   0  11       95.00       89.76      4.93 o
  -3   0  11      740.92      747.80     36.12 o
   1   0  11        0.54        2.07      0.49 o
   3   0  11       47.98       50.23      2.66 o
  -5   1  11       34.04       35.22      2.85 o
  -4   1  11       16.20       15.69      0.84 o
  -3   1  11       95.91       97.19      3.00 o
  -2   1  11      425.32      402.38     25.65 o
  -1   1  11       41.15       46.47      1.41 o
   0   1  11       25.57       26.69      0.70 o
   1   1  11       22.95       24.84      0.62 o
   2   1  11        3.49        3.91      0.24 o
   3   1  11       11.05       10.02      0.70 o
  -5   2  11        1.04        2.37      0.42 o
  -4   2  11        1.30        1.52      0.38 o
  -3   2  11       80.98       84.45      4.67 o
  -2   2  11      187.02      181.13      4.79 o
  -1   2  11        4.27        5.00      0.40 o
   0   2  11      227.13      228.99      3.94 o
   1   2  11       37.92       41.19      0.89 o
   2   2  11       17.33       19.23      0.49 o
   3   2  11       29.63       28.69      1.23 o
  -4   3  11        0.30        0.35      0.36 o
  -3   3  11       39.85       41.43      2.47 o
  -2   3  11      250.74      253.34      7.48 o
  -1   3  11       39.10       48.36      1.15 o
   0   3  11      155.52      144.91      2.76 o
   1   3  11      238.77      248.56      4.49 o
   2   3  11       11.17       11.18      0.34 o
  -4   4  11       68.18       70.18      3.26 o
  -3   4  11      111.06      107.74      4.86 o
  -2   4  11       34.86       38.70      2.20 o
  -1   4  11      682.42      707.84     20.22 o
   0   4  11      135.58      132.93      2.53 o
   1   4  11       32.12       31.70      0.70 o
   2   4  11        2.96        3.96      0.44 o
  -3   5  11        2.75        2.81      0.53 o
  -2   5  11        1.88        1.67      0.53 o
  -1   5  11        9.72        7.33      0.60 o
   0   5  11       20.15       21.70      0.60 o
   1   5  11       23.39       26.15      0.57 o
  -2   0  12      221.71      206.15     10.55 o
   0   0  12      115.80      125.09      3.57 o
  -3   1  12       64.68       59.78      2.55 o
  -2   1  12        0.06        0.53      0.48 o
  -1   1  12        3.81        4.96      0.37 o
   0   1  12      125.03      128.67      2.93 o
   1   1  12      255.01      244.79      4.67 o
  -3   2  12       26.76       27.92      1.45 o
  -2   2  12      392.50      350.79     12.15 o
  -1   2  12       33.38       31.55      2.22 o
   0   2  12       54.17       54.56      1.36 o
   1   2  12        8.40        6.45      0.28 o
  -2   3  12      405.06      375.72     44.73 o
  -1   3  12      640.48      605.12     12.63 o
   0   3  12       30.96       30.14      0.84 o
 
